# Supplementary material for: It Takes Two to Make a Thing Go Right: Epistasis, Two-Component Response Systems, and Bacterial Adaptation
Source: Microorganisms. 2024 Sep 30;12(10):2000. doi: 10.3390/microorganisms12102000 (PMC11510482; doi:10.3390/microorganisms12102000)
Supplement: Supplementary file 1 [file microorganisms-12-02000-s001.zip]

Archive with 8 entries (8 files):
- FigureS1.jpeg
- __MACOSX/._FigureS1.jpeg
- TableS1.pdf
- __MACOSX/._TableS1.pdf
- TableS2.pdf
- __MACOSX/._TableS2.pdf
- TableS3.pdf
- __MACOSX/._TableS3.pdf
